# Supplementary material for: Prescription of potentially inappropriate medication in Korean older adults based on 2012 Beers Criteria: a cross-sectional population based study
Source: BMC Geriatr. 2016 Jun 2;16:118. doi: 10.1186/s12877-016-0285-3 (PMC4890525; doi:10.1186/s12877-016-0285-3)
Supplement: Additional file 1: Table S1. — A list of comorbidities corresponding to the ICD-10 diagnostic codes. (CSV 8 kb) [file 12877_2016_285_MOESM1_ESM.csv]

Additional file 1. A list of comorbidities corresponding to the ICD-10 diagnostic codes
Comorbidities	Codes	Disease name
Hypertension	I11	Hypertensive heart disease
	I12	Hypertensive renal disease
	I13	Hypertensive heart and renal disease
	I15	Secondary hypertension
Diabetes mellitus	E10	Insulin-dependent diabetes mellitus
	E11	Non-insulin-dependent diabetes mellitus
	E12	Malnutrition-related diabetes mellitus
	E13	Other specified diabetes mellitus
	E14	Unspecified diabetes mellitus
	Z13.1	Special screening examination for diabetes mellitus
Hyperlipidemia	E78	Disorders of lipoprotein metabolism and other lipidaemias
Cardiovascular disease	I20	Angina pectoris
	I21	Acute myocardial infarction
	I22	Subsequent myocardial infarction
	I25.2	Old myocardial infarction
Heart failure	I11.0	Hypertensive heart disease with (congestive) heart failure
	I11.9	Hypertensive heart disease without (congestive) heart failure
	I13.0	Hypertensive heart and renal disease with (congestive) heart failure
	I13.2	Hypertensive heart and renal disease with both (congestive) heart failure and renal failure
	I50	Heart failure
	I50.0	Congestive heart failure
	I50.1	Left ventricular failure
	I50.9	Heart failure, unspecified
Dementia and cognitive impairment	F00	Dementia in Alzheimer disease
	F01	Vascular dementia
	F02	Dementia in other diseases classified elsewhere
	F03	Unspecified dementia
	F05.0	Delirium not superimposed on dementia, so described
	F05.1	Delirium superimposed on dementia
	F06.7	Mild cognitive disorder
	R41	Other symptoms and signs involving cognitive functions and awareness
	R41.8	Other and unspecified symptoms and signs involving cognitive functions and awareness
Transient ischemic attack and ischemic stroke	G45	Transient cerebral ischaemic attacks and related syndromes
	G46	Vascular syndromes of brain in cerebrovascular diseases
	H34	Retinal vascular occlusions
	I60	Subarachnoid haemorrhage
	I61	Intracerebral haemorrhage
	I62	Other nontraumatic intracranial haemorrhage
	I63	Cerebral infarction
	I64	Stroke, not specified as haemorrhage or infarction
	I65	Occlusion and stenosis of precerebral arteries, not resulting in cerebral infarction
	I66	Occlusion and stenosis of cerebral arteries, not resulting in cerebral infarction
	I67	Other cerebrovascular diseases
	I68	Cerebrovascular disorders in diseases classified elsewhere
	I69	Sequelae of cerebrovascular disease
Peripheral artery disease	I70	Atherosclerosis
	I71	Aortic aneurysm and dissection
	I73.1	Thromboangiitis obliterans [Buerger]
	I73.8	Other specified peripheral vascular diseases
	I73.9	Peripheral vascular disease, unspecified
	I77.1	Stricture of artery
	I79.0	Aneurysm of aorta in diseases classified elsewhere
	I79.2	Peripheral angiopathy in diseases classified elsewhere
	K55.1	Chronic vascular disorders of intestine
	K55.8	Other vascular disorders of intestine
	K55.9	Vascular disorder of intestine, unspecified
	Z95.8	Presence of other cardiac and vascular implants and grafts
	Z95.9	Presence of cardiac and vascular implant and graft, unspecified
Chronic kidney disease	N18	Chronic kidney disease
	N19	Unspecified kidney failure
	T82.4	Mechanical complication of vascular dialysis catheter
	Y60.2	During kidney dialysis or other perfusion
	Y61.2	During kidney dialysis or other perfusion
	Y62.2	During kidney dialysis or other perfusion
	Y84.1	Kidney dialysis
	Z49	Care involving dialysis
	Z99.2	Dependence on renal dialysis
Liver cirrhosis	B18	Chronic viral hepatitis
	K70	Alcoholic liver disease
	K71	Toxic liver disease
	K73	Chronic hepatitis, not elsewhere classified
	K74	Fibrosis and cirrhosis of liver
	K76	Other diseases of liver
	Z94.4	Liver transplant status
Chronic lung disease	I27.8	Other specified pulmonary heart diseases
	I27.9	Pulmonary heart disease, unspecified
	J40	Bronchitis, not specified as acute or chronic
	J41	Simple and mucopurulent chronic bronchitis
	J42	Unspecified chronic bronchitis
	J43	Emphysema
	J44	Other chronic obstructive pulmonary disease
	J45	Asthma
	J46	Status asthmaticus
	J47	Bronchiectasis
	J68.4	Chronic respiratory conditions due to chemicals, gases, fumes and vapours
	J70.1	Chronic and other pulmonary manifestations due to radiation
	J70.3	Chronic drug-induced interstitial lung disorders
Systemic cancer	C00	Malignant neoplasm of lip
	C01	Malignant neoplasm of base of tongue
	C02	Malignant neoplasm of other and unspecified parts of tongue
	C03	Malignant neoplasm of gum
	C04	Malignant neoplasm of floor of mouth
	C05	Malignant neoplasm of palate
	C06	Malignant neoplasm of other and unspecified parts of mouth
	C07	Malignant neoplasm of parotid gland
	C08	Malignant neoplasm of other and unspecified major salivary glands
	C09	Malignant neoplasm of tonsil
	C10	Malignant neoplasm of oropharynx
	C11	Malignant neoplasm of nasopharynx
	C12	Malignant neoplasm of piriform sinus
	C13	Malignant neoplasm of hypopharynx
	C14	Malignant neoplasm of other and ill-defined sites in the lip, oral cavity and pharynx
	C15	Malignant neoplasm of oesophagus
	C16	Malignant neoplasm of stomach
	C17	Malignant neoplasm of small intestine
	C18	Malignant neoplasm of colon
	C19	Malignant neoplasm of rectosigmoid junction
	C20	Malignant neoplasm of rectum
	C21	Malignant neoplasm of anus and anal canal
	C22	Malignant neoplasm of liver and intrahepatic bile ducts
	C23	Malignant neoplasm of gallbladder
	C24	Malignant neoplasm of other and unspecified parts of biliary tract
	C25	Malignant neoplasm of pancreas
	C26	Malignant neoplasm of other and ill-defined digestive organs
	C30	Malignant neoplasm of nasal cavity and middle ear
	C31	Malignant neoplasm of accessory sinuses
	C32	Malignant neoplasm of larynx
	C33	Malignant neoplasm of trachea
	C34	Malignant neoplasm of bronchus and lung
	C37	Malignant neoplasm of thymus
	C38	Malignant neoplasm of heart, mediastinum and pleura
	C39	Malignant neoplasm of other and ill-defined sites in the respiratory system and intrathoracic organs
	C40	Malignant neoplasm of bone and articular cartilage of limbs
	C41	Malignant neoplasm of bone and articular cartilage of other and unspecified sites
	C43	Malignant melanoma of skin
	C45	Mesothelioma
	C46	Kaposi sarcoma
	C47	Malignant neoplasm of peripheral nerves and autonomic nervous system
	C48	Malignant neoplasm of retroperitoneum and peritoneum
	C49	Malignant neoplasm of other connective and soft tissue
	C50	Malignant neoplasm of breast
	C51	Malignant neoplasm of vulva
	C52	Malignant neoplasm of vagina
	C53	Malignant neoplasm of cervix uteri
	C54	Malignant neoplasm of corpus uteri
	C55	Malignant neoplasm of uterus, part unspecified
	C56	Malignant neoplasm of ovary
	C57	Malignant neoplasm of other and unspecified female genital organs
	C58	Malignant neoplasm of placenta
	C60	Malignant neoplasm of penis
	C61	Malignant neoplasm of prostate
	C62	Malignant neoplasm of testis
	C63	Malignant neoplasm of other and unspecified male genital organs
	C64	Malignant neoplasm of kidney, except renal pelvis
	C65	Malignant neoplasm of renal pelvis
	C66	Malignant neoplasm of ureter
	C67	Malignant neoplasm of bladder
	C68	Malignant neoplasm of other and unspecified urinary organs
	C69	Malignant neoplasm of eye and adnexa
	C70	Malignant neoplasm of meninges
	C71	Malignant neoplasm of brain
	C72	Malignant neoplasm of spinal cord, cranial nerves and other parts of central nervous system
	C73	Malignant neoplasm of thyroid gland
	C74	Malignant neoplasm of adrenal gland
	C75	Malignant neoplasm of other endocrine glands and related structures
	C76	Malignant neoplasm of other and ill-defined sites
	C77	Secondary and unspecified malignant neoplasm of lymph nodes
	C78	Secondary malignant neoplasm of respiratory and digestive organs
	C79	Secondary malignant neoplasm of other and unspecified sites
	C80	Malignant neoplasm, without specification of site
	C81	Hodgkin lymphoma
	C82	Follicular lymphoma
	C83	Non-follicular lymphoma
	C84	Mature T/NK-cell lymphomas
	C85	Other and unspecified types of non-Hodgkin lymphoma
	C88	Malignant immunoproliferative diseases
	C90	Multiple myeloma and malignant plasma cell neoplasms
	C91	Lymphoid leukaemia
	C92	Myeloid leukaemia
	C93	Monocytic leukaemia
	C94	Other leukaemias of specified cell type
	C95	Leukaemia of unspecified cell type
	C96	Other and unspecified malignant neoplasms of lymphoid, haematopoietic and related tissue
	C97	Malignant neoplasms of independent (primary) multiple sites
Depression	F32	Depressive episode
	F33	Recurrent depressive disorder
